# Supplementary material for: A molecular barcode to inform the geographical origin and transmission dynamics of Plasmodium vivax malaria
Source: PLoS Genet. 2020 Feb 13;16(2):e1008576. doi: 10.1371/journal.pgen.1008576 (PMC7043780; doi:10.1371/journal.pgen.1008576)
Supplement: S2 Table — (XLSX) [file pgen.1008576.s002.xlsx]

## Sheet: S2 Table
S2 Table: The barcoding genotypes and country metadata for the 132 P. vivax prospective UK traveller isolates.
			PV_AFEG.A1	PV_AFEG.A2	PV_AFEG.A3	PV_AFEG.A5	PV_AFEG.A7	PV_AFEG.A8	PV_AFEG.B1	PV_AFEG.B2	PV_AFEG.B3	PV_AFEG.B4	PV_AFEG.B5	PV_AFEG.B7	PV_AFEG.BC1	PV_AFEG.BC2	PV_AFEG.BC3	PV_AFEG.BC4	PV_AFEG.BC5	PV_AFEG.BC7	PV_AFEG.BC8	PV_AFEG.C2	PV_AFEG.C5	PV_AFEG.C6	PV_AFEG.C7	PV_AFEG.C8	PV_AFEG.D1	PV_AFEG.D2	PV_AFEG.D23	PV_AFEG.D24	PV_AFEG.D25	PV_AFEG.D5	PV_AFEG.D7	PV_AFEG.D8	PV_AFEG.E4	PV_AFEG.E5	PV_AFEG.E6	PV_AFEG.E7	PV_AFEG.E8	PV_AFEG.F1	PV_AFEG.F2	PV_AFEG.F3	PV_AFEG.F4	PV_AFEG.F5	PV_AFEG.F6	PV_AFEG.F7	PV_AFEG.G2	PV_AFEG.G3	PV_AFEG.G4
Chromosome	Position	Reference	Ethiopia	Ethiopia	Uganda	Eritrea	Uganda	Uganda	Bangladesh	Uganda	Ethiopia	Ethiopia	Ethiopia	Eritrea	Sudan	Eritrea	Eritrea	Sudan	Sudan	Sudan	Eritrea	Eritrea	Eritrea	Ethiopia	Sudan	Eritrea	Sudan	Sudan	Afganistan	Afganistan	Afganistan	Eritrea	Eritrea	Eritrea	Guyana	Guyana	Guyana	Afganistan	Afganistan	Afganistan	Afganistan	Afganistan	Afganistan	Afganistan	Afganistan	Afganistan	Afganistan	Afganistan	Afganistan
PvP01_01_v1	157446	T	A	T	T	T	T	A	A	A	A	A	A	A	A	A	A	A	A	A	A	A	A	A	A	A	A	N	A	A	N	A	T	A	A	A	A	T	T	A	A	A	A	A	A	A	T	T	A
PvP01_02_v1	155305	G	G	N	G	G	G	G	G	N	G	G	N	G	G	G	G	G	N	N	N	G	G	G	G	G	N	G	G	G	G	G	N	G	G	G	G	N	G	N	G	G	G	G	N	N	G	G	G
PvP01_02_v1	697366	T	G	G	T	T	G	G	T	G	T	T	G	G	G	G	T	T	G	G	T	G	T	T	G	G	T	G	T	T	G	G	G	T	G	G	G	G	G	T	T	T	G	G	G	G	T	G	G
PvP01_03_v1	101401	T	C	N	N	T	N	N	C	C	C	C	N	C	C	C	C	C	T	C	C	C	C	N	C	T	C	C	T	C	N	C	N	N	C	C	C	C	T	C	C	C	C	T	C	C	C	N	C
PvP01_03_v1	101610	G	N	G	N	G	N	G	G	G	G	G	G	G	G	G	G	G	A	G	G	G	G	G	G	A	G	G	A	N	G	G	G	N	G	G	G	G	A	N	G	N	N	A	N	G	N	A	G
PvP01_03_v1	101653	A	N	A	N	A	A	A	A	A	A	A	N	G	A	A	A	N	G	A	A	G	A	A	A	G	A	A	G	N	A	A	A	N	A	A	A	A	G	N	A	A	N	G	A	A	N	G	A
PvP01_03_v1	101866	G	N	G	T	G	G	G	G	N	G	G	N	T	G	G	G	G	G	G	G	T	G	G	G	T	N	N	T	T	N	N	G	T	G	G	G	G	T	N	G	G	G	T	G	G	N	T	N
PvP01_03_v1	382736	T	T	C	C	C	T	C	C	C	C	T	T	T	T	C	T	C	C	T	C	C	C	C	C	T	C	C	C	C	C	C	C	C	T	T	T	C	C	C	C	C	C	C	C	C	C	T	C
PvP01_03_v1	435501	T	T	A	T	A	T	A	A	T	T	A	T	A	A	A	A	A	T	A	T	A	A	A	A	A	A	T	T	A	A	A	A	A	A	A	A	A	A	A	T	A	A	A	A	A	A	A	A
PvP01_03_v1	536764	C	C	T	T	C	C	T	C	C	C	C	C	C	C	C	T	C	C	C	C	C	T	C	C	C	C	T	C	C	C	T	T	C	C	C	C	C	C	C	C	C	T	C	C	C	T	T	T
PvP01_03_v1	799618	A	A	A	A	A	A	G	A	N	A	G	G	G	A	G	A	A	G	G	G	A	G	A	G	A	G	G	N	G	A	A	G	G	A	A	A	G	G	A	G	G	AG	A	G	G	G	G	G
PvP01_03_v1	812961	C	C	C	C	C	C	C	C	C	C	C	C	C	C	G	C	C	C	C	C	C	C	C	C	C	C	C	C	C	C	C	C	C	C	C	C	C	C	C	C	C	C	C	C	C	C	C	C
PvP01_04_v1	401576	A	G	G	G	A	G	G	G	A	A	A	A	A	A	A	A	A	G	A	A	A	A	A	A	A	G	A	G	G	G	A	A	A	G	G	G	G	G	G	G	G	G	G	G	G	G	G	G
PvP01_04_v1	649508	T	T	T	T	T	T	T	T	T	A	T	T	T	T	T	T	T	T	T	T	T	T	T	T	T	T	T	N	T	T	T	T	T	T	T	T	T	T	N	T	T	T	T	T	T	T	T	T
PvP01_04_v1	667734	T	G	G	G	G	G	G	G	G	G	G	N	G	G	G	G	G	G	N	G	G	G	G	G	G	N	G	G	G	G	G	G	G	G	G	G	G	G	G	G	G	G	G	G	G	G	G	G
PvP01_04_v1	692311	T	C	T	C	C	T	C	T	C	C	C	C	T	T	C	T	C	C	C	T	T	T	C	C	C	N	C	C	C	C	C	T	C	T	T	T	T	C	C	C	T	T	T	C	C	T	T	T
PvP01_05_v1	213306	G	N	N	N	N	N	N	G	G	A	N	N	G	N	G	G	G	G	N	G	G	G	G	N	G	N	N	G	N	N	G	G	N	G	G	G	G	N	N	G	G	N	N	G	G	N	G	G
PvP01_05_v1	318005	C	C	T	T	C	T	C	C	C	T	C	C	C	T	T	C	T	T	T	C	C	T	C	C	C	T	CT	T	C	T	T	T	T	T	T	T	T	T	T	T	C	T	T	T	T	T	T	T
PvP01_05_v1	606507	A	A	A	G	A	A	G	A	A	A	A	A	A	A	A	A	A	A	A	A	A	A	A	A	A	A	A	G	A	N	A	A	A	G	G	G	A	A	A	A	A	A	A	G	G	A	A	A
PvP01_05_v1	1066232	G	A	A	A	A	A	A	A	A	A	A	A	A	A	A	A	G	A	A	A	A	G	A	A	A	N	N	A	A	N	A	G	A	G	G	G	A	A	A	A	A	G	A	G	A	A	A	A
PvP01_05_v1	1087255	T	G	G	G	G	N	G	G	G	G	N	G	G	G	G	N	N	N	G	G	N	G	G	G	G	N	N	G	G	N	N	G	G	T	T	T	N	G	G	G	G	N	G	G	G	G	G	N
PvP01_05_v1	1181738	G	G	G	G	A	G	G	G	G	A	A	G	A	G	G	G	A	G	G	G	G	G	A	G	G	G	G	G	A	A	G	A	A	A	A	A	A	G	G	A	G	G	G	A	G	G	A	A
PvP01_05_v1	1206169	G	G	G	G	G	G	G	G	G	G	G	G	G	G	G	G	G	G	G	G	G	G	G	G	G	G	G	T	G	G	G	G	G	G	G	G	T	G	G	G	G	G	G	T	G	G	G	G
PvP01_05_v1	1252615	C	A	A	A	A	A	A	A	A	A	A	A	A	A	A	A	A	A	A	A	A	A	A	A	A	A	A	A	A	A	A	A	A	A	A	A	A	A	A	A	A	A	A	A	A	A	A	A
PvP01_06_v1	531114	A	G	G	G	G	G	G	G	G	G	G	G	G	G	G	G	G	G	G	G	G	G	G	G	G	G	G	G	G	A	G	G	G	G	G	G	G	G	G	A	A	A	G	G	G	G	G	A
PvP01_06_v1	639238	G	A	A	G	A	G	A	A	A	A	A	A	A	A	A	G	A	A	A	A	A	A	A	A	A	A	A	G	G	A	A	A	A	A	A	A	A	A	G	G	A	G	A	A	G	A	A	A
PvP01_07_v1	497459	A	A	A	A	A	A	A	A	A	A	A	N	A	A	A	A	A	A	A	A	A	A	A	A	A	A	A	G	G	G	A	A	A	G	G	G	A	G	G	G	G	G	G	G	G	A	G	G
PvP01_07_v1	503559	A	A	A	A	A	N	A	G	A	A	A	N	A	A	A	A	A	N	A	A	A	A	A	A	A	A	A	G	G	N	A	A	N	G	G	G	G	G	G	G	G	G	G	G	G	G	G	G
PvP01_08_v1	59546	C	N	T	T	C	T	T	T	N	N	T	N	T	T	C	T	T	T	T	N	T	T	T	C	C	N	T	N	T	N	T	C	T	C	C	C	T	C	N	C	T	T	C	N	T	N	C	T
PvP01_08_v1	115537	A	C	C	C	A	A	A	C	N	N	C	C	C	A	C	C	A	C	A	C	C	C	C	C	C	C	A	N	C	C	C	C	C	C	C	C	A	C	N	C	C	N	C	N	C	C	A	C
PvP01_08_v1	987176	C	C	C	N	A	A	A	A	A	A	C	C	C	A	A	A	A	C	C	C	C	C	C	A	A	A	C	A	A	A	C	A	C	A	A	A	A	A	C	C	A	C	A	A	A	A	A	A
PvP01_08_v1	1364769	A	G	G	N	G	G	G	G	G	G	G	N	G	G	G	G	G	G	G	G	G	G	G	G	G	G	G	G	G	G	G	G	G	G	G	G	G	G	G	A	G	G	G	G	G	G	G	G
PvP01_08_v1	1508826	A	A	A	A	G	A	A	A	G	N	A	A	A	A	A	A	G	A	A	A	A	A	A	A	A	N	A	A	A	A	A	A	A	A	A	A	N	A	A	G	A	A	A	A	A	A	A	A
PvP01_08_v1	1510168	C	C	C	C	C	C	C	C	C	C	C	N	C	C	C	C	C	C	C	C	C	C	C	C	C	C	C	C	C	N	C	C	C	T	T	T	C	C	C	C	C	C	C	C	C	C	C	C
PvP01_08_v1	1546424	C	C	C	C	C	C	C	C	C	C	C	C	C	C	C	C	G	C	C	G	C	C	C	C	C	G	C	C	C	C	C	C	C	G	G	G	C	C	C	C	C	C	C	C	C	C	C	C
PvP01_09_v1	253550	C	C	C	C	C	C	C	A	C	C	C	C	C	C	C	C	C	C	C	C	C	C	C	C	C	C	C	C	C	A	C	C	C	C	C	C	C	C	A	A	C	C	C	C	A	C	A	C
PvP01_09_v1	641801	T	C	C	C	C	C	C	C	C	C	C	C	C	C	C	C	C	C	C	C	C	C	C	C	C	C	C	C	C	C	C	C	C	C	C	C	C	C	C	C	C	C	C	C	C	C	C	C
PvP01_09_v1	1217464	C	C	C	T	C	C	C	T	T	C	C	C	C	C	C	C	C	C	C	C	C	C	C	C	C	C	C	C	C	C	C	C	C	T	T	T	C	T	C	T	C	T	T	T	C	T	C	C
PvP01_09_v1	1728276	G	N	T	T	T	G	T	T	G	T	T	T	T	T	T	T	T	G	T	T	T	T	T	T	T	T	T	T	T	T	T	T	T	G	G	G	T	T	T	T	T	T	T	T	T	T	T	T
PvP01_10_v1	274067	T	C	T	C	C	C	C	C	T	C	C	C	C	C	T	C	C	C	C	C	C	C	T	C	C	C	C	C	C	C	C	C	C	T	T	T	C	C	C	C	C	C	C	C	C	C	C	C
PvP01_10_v1	1161740	G	G	G	G	G	C	G	G	G	G	G	G	G	G	G	C	G	G	G	G	G	G	G	G	G	G	G	G	G	G	G	G	G	G	G	G	G	G	G	G	G	G	G	G	G	C	G	G
PvP01_11_v1	1372724	C	G	G	C	G	G	G	G	C	G	G	G	G	C	G	C	G	G	G	C	G	G	G	G	G	G	G	CG	G	G	G	G	G	C	C	C	C	C	N	G	C	N	C	CG	G	G	N	G
PvP01_11_v1	1548740	G	G	G	G	G	G	G	G	G	G	G	G	G	G	G	G	G	G	G	G	G	G	G	G	G	N	G	G	G	G	G	G	G	T	T	T	G	G	G	G	G	G	G	G	G	G	G	G
PvP01_11_v1	1790451	G	G	G	G	G	G	G	G	G	G	G	G	G	G	G	G	G	G	G	G	G	G	G	G	G	G	G	G	G	G	G	G	G	G	G	G	G	G	G	G	G	G	G	G	G	G	G	G
PvP01_12_v1	287842	A	C	C	C	C	C	C	C	C	C	C	C	C	C	C	C	C	C	C	C	C	C	C	C	C	C	C	C	C	C	C	C	C	C	C	C	C	C	C	C	C	C	C	C	C	C	C	C
PvP01_12_v1	323603	C	C	C	C	C	C	C	C	C	C	C	C	C	C	C	C	C	C	C	C	C	C	C	C	C	C	C	C	C	C	C	C	C	T	T	T	C	C	C	C	C	C	C	C	C	C	C	C
PvP01_12_v1	492536	T	T	T	T	T	T	T	T	T	T	T	T	T	T	T	T	T	T	T	T	T	T	T	T	T	T	T	T	T	T	T	T	T	C	C	C	T	T	T	T	T	T	T	T	T	T	T	T
PvP01_12_v1	629287	T	T	T	T	T	C	T	C	T	T	T	C	C	T	T	T	C	C	T	T	T	T	T	T	T	T	C	T	C	T	T	T	C	C	C	C	C	T	C	C	C	C	C	C	T	C	C	C
PvP01_12_v1	1534427	T	T	T	C	T	T	T	T	C	T	C	C	C	T	C	C	T	T	T	C	T	C	T	C	T	C	T	T	C	C	T	T	T	C	C	C	C	C	C	C	C	T	C	T	T	C	C	C
PvP01_12_v1	2330891	T	T	T	T	T	C	C	C	T	T	T	T	T	T	T	T	T	T	C	T	T	T	T	T	T	C	T	T	T	C	T	T	T	C	C	C	T	C	C	C	T	C	C	T	C	C	T	T
PvP01_12_v1	2568422	C	C	C	T	C	C	C	C	T	C	T	N	T	C	T	T	C	C	N	C	C	T	C	C	C	C	N	T	C	N	C	T	C	C	C	C	C	C	C	C	C	T	C	C	T	N	T	C
PvP01_12_v1	2741883	T	C	C	C	C	T	C	T	C	C	C	T	C	C	C	C	C	C	T	C	T	T	T	C	T	C	C	C	C	C	T	T	C	T	T	T	T	C	C	C	T	C	C	C	C	C	C	T
PvP01_12_v1	2751196	C	C	C	T	C	C	T	T	T	T	C	T	C	C	T	C	C	T	T	C	C	T	C	T	C	T	C	C	T	T	C	T	C	T	T	T	T	T	T	T	C	T	C	T	C	T	T	T
PvP01_13_v1	340505	G	G	A	A	G	A	A	A	A	G	G	A	A	A	A	G	A	G	G	A	A	G	G	A	A	G	A	A	A	A	A	G	G	G	G	G	A	A	N	A	A	A	A	A	A	A	A	A
PvP01_13_v1	354018	T	T	T	T	T	T	T	T	C	T	T	T	T	T	T	T	C	C	T	T	T	T	T	T	T	T	T	T	T	N	T	T	T	T	T	T	T	T	T	T	C	C	T	T	T	T	T	T
PvP01_13_v1	593388	T	C	T	T	T	T	T	T	N	T	N	T	T	T	T	C	T	T	T	T	T	C	C	T	T	T	T	N	T	N	C	T	T	C	C	C	T	T	T	T	T	T	T	T	T	N	T	T
PvP01_13_v1	769284	C	C	C	T	C	C	C	T	C	C	C	C	C	T	C	C	C	C	T	C	C	C	C	C	C	T	C	C	T	T	C	C	C	T	T	T	C	C	T	T	C	C	T	T	C	T	C	C
PvP01_13_v1	815186	A	A	G	A	A	A	A	A	A	A	A	A	A	A	A	A	A	A	G	A	A	A	A	A	N	A	N	A	A	A	A	A	A	A	A	A	A	A	A	A	A	A	A	A	A	A	A	A
PvP01_13_v1	924465	T	T	A	A	T	A	A	A	N	T	A	T	A	T	T	A	T	T	T	A	A	T	T	A	T	T	A	A	A	A	T	T	A	T	T	T	A	A	A	A	A	A	A	A	A	A	A	A
PvP01_13_v1	1231631	T	T	T	C	T	T	C	C	T	T	T	T	T	T	C	T	T	C	T	T	T	T	T	T	T	T	T	T	C	T	T	T	T	T	T	T	T	T	T	C	C	T	T	T	T	C	C	T
PvP01_13_v1	1232713	G	A	A	A	A	A	A	A	A	A	A	A	A	A	A	A	A	A	A	A	A	A	A	A	A	A	A	A	A	A	A	A	A	A	A	A	A	A	A	A	A	A	A	A	A	A	A	A
PvP01_13_v1	1696786	C	G	G	G	G	G	G	G	G	G	G	G	G	G	G	G	G	G	G	G	G	G	G	G	G	G	G	G	G	G	G	G	G	G	G	G	G	G	G	G	G	G	G	G	G	G	G	G
PvP01_14_v1	585620	C	T	T	T	T	C	T	T	N	T	T	T	T	T	T	T	T	C	T	T	T	T	T	T	T	T	T	T	C	T	T	T	T	T	T	T	T	N	T	T	C	C	C	T	T	C	T	T
PvP01_14_v1	801261	A	T	T	T	T	T	T	T	T	T	T	T	T	T	T	T	T	T	T	T	T	T	T	T	T	T	T	T	T	T	T	T	T	T	T	T	T	T	T	T	T	T	T	T	T	T	T	T
PvP01_14_v1	1071214	C	C	C	C	C	C	C	C	C	C	C	C	C	C	C	C	C	C	C	C	C	C	C	C	C	C	C	C	C	C	C	C	C	C	C	C	C	C	C	C	C	C	C	C	C	C	C	C
PvP01_14_v1	1270401	G	G	G	G	G	G	G	G	G	G	G	G	G	G	G	G	G	G	G	G	G	G	G	G	G	G	G	G	G	G	G	G	G	G	G	G	G	G	G	G	G	G	G	G	G	G	G	G
PvP01_14_v1	1338047	T	T	T	T	T	T	T	T	T	T	T	T	T	T	T	T	T	T	T	T	T	T	T	T	T	T	T	T	T	T	T	T	T	T	T	T	T	T	T	T	T	T	T	T	T	T	T	T
PvP01_14_v1	1451245	C	C	T	T	T	T	T	T	T	T	T	T	T	T	T	T	T	T	T	T	T	T	T	T	T	T	T	T	T	T	T	T	T	T	T	T	T	C	T	C	T	T	T	T	T	T	T	T
PvP01_14_v1	2096518	A	A	A	A	A	A	G	G	G	A	A	A	A	A	G	A	A	G	A	A	A	A	A	A	N	G	N	A	A	N	A	A	A	A	A	A	A	N	A	A	A	A	A	G	A	G	A	A
PvP01_14_v1	2151758	G	G	G	G	G	G	G	G	G	G	G	G	G	G	G	G	G	G	G	G	G	G	G	G	G	G	G	G	G	G	G	G	G	A	A	A	G	G	G	G	G	G	G	G	G	G	G	G
PvP01_14_v1	2799980	C	T	T	T	T	T	T	T	T	T	T	T	T	T	T	T	T	T	T	T	T	T	T	T	T	T	T	T	T	T	T	T	T	T	T	T	T	T	T	T	T	T	T	T	T	T	T	T
[truncated: 85 more columns]
